# Supplementary material for: Transmission Dynamics of Gilts Persistently Infected with Atypical Porcine Pestivirus
Source: Viruses. 2026 May 23;18(6):590. doi: 10.3390/v18060590 (PMC13308041; doi:10.3390/v18060590)
Supplement: Supplementary file 1 [file viruses-18-00590-s001.zip]

Archive with 1 entries (1 files):
- viruses-4277797-supplementary.pdf
